# Supplementary material for: Monitoring of Measurable Residual Disease Using Circulating DNA after Allogeneic Hematopoietic Cell Transplantation
Source: Cancers (Basel). 2022 Jul 7;14(14):3307. doi: 10.3390/cancers14143307 (PMC9323743; doi:10.3390/cancers14143307)
Supplement: Supplementary file 1 [file cancers-14-03307-s001.zip]

Archive with 1 entries (1 files):
- cancers-1737893-supplementary.pdf
